# Supplementary material for: Unsupervised class discovery in pancreatic ductal adenocarcinoma reveals cell-intrinsic mesenchymal features and high concordance between existing classification systems
Source: Sci Rep. 2020 Jan 15;10:337. doi: 10.1038/s41598-019-56826-9 (PMC6962149; doi:10.1038/s41598-019-56826-9)
Supplement: Supplementary file 2 — Supplementary Table 1. [file 41598_2019_56826_MOESM2_ESM.xlsx]

## Sheet: Sheet1
Supplementary Table 1 | The 159-gene PDACS classifier.
	Centroids
	PDACS1	PDACS2	PDACS3	PDACS4
	secretory	epithelial	compound	mesenchymal
CHRD	0.35186	-0.9338	0.425147	0.259417
COMP	0.268665	-0.887553	0.319897	0.376921
LOXL1	0.364807	-0.879601	0.0817748	0.506782
TIMP3	0.161903	-0.869158	0.243929	0.514939
CCDC8	0.372724	-0.868242	0.237376	0.347489
ADAMTSL2	0.430391	-0.865096	0.580474	-0.0147462
ITGBL1	0.0508912	-0.86264	0.472906	0.391087
FGFR1	0.181403	-0.862546	0.404806	0.34612
HEYL	0.339628	-0.85753	0.672323	-0.0315498
BGN	0.215136	-0.8523	0.234114	0.463448
PDGFRB	0.34423	-0.849434	0.205617	0.380866
CRMP1	0.31613	-0.831394	0.315952	0.285514
BOC	0.369294	-0.828509	0.365772	0.193838
TMEM119	0.145368	-0.817296	0.483579	0.258741
EFEMP2	0.419214	-0.813161	0.0372785	0.436278
MAGI2	0.0239143	-0.810787	0.481667	0.353342
SERPINF1	0.323692	-0.810002	0.202682	0.360907
GLIS2	0.227537	-0.809178	0.289844	0.359516
LAMA2	0.139309	-0.80733	0.450171	0.284104
KCNE4	0.116304	-0.804192	0.391499	0.353126
PRELP	0.0651732	-0.80317	0.500183	0.295135
MXRA8	0.31258	-0.800467	0.103854	0.450306
ELN	0.192277	-0.799958	0.519228	0.170616
GFPT2	0.221232	-0.799276	0.203496	0.433272
SVEP1	0.117927	-0.79496	0.464024	0.276634
GGT5	0.468749	-0.793729	0.177222	0.249096
LRRC32	0.506065	-0.791209	0.137085	0.252533
PODN	0.204197	-0.788306	0.390394	0.266332
ALG10	-0.777777	0.0849937	0.353158	0.230317
NALCN	0.0083186	-0.774117	0.460534	0.348643
CCDC80	0.23248	-0.773673	0.199362	0.402223
GFPT1	-0.769449	0.36338	0.348859	-0.0509749
DZIP1	0.379543	-0.765369	0.29631	0.185462
SFRP2	0.12937	-0.760184	0.177066	0.493367
MYOZ3	0.0744477	-0.753859	0.580885	0.16487
FKTN	-0.749964	-0.0550358	0.479843	0.232421
RGAG4	0.219696	-0.748077	0.485484	0.126977
MXRA7	0.114786	-0.746776	0.328514	0.354211
EVC2	0.22663	-0.743457	0.290036	0.294363
CA11	0.731042	-0.286033	-0.0813556	-0.238133
RBP1	0.730503	-0.62765	0.0634907	-0.0277529
THBS2	0.000704988	-0.724351	0.197664	0.544079
COL1A2	0.070761	-0.720622	0.0910318	0.57997
C1S	0.104173	-0.720238	0.328051	0.336777
GPRASP1	0.12578	-0.715474	0.564386	0.0994845
TMTC3	-0.71339	-0.162775	0.361611	0.41772
SPARC	-0.0177453	-0.711024	0.174024	0.56734
AXL	-0.00848933	-0.710782	0.212535	0.524514
SMARCD3	0.588408	-0.710087	0.338234	-0.0788237
ITIH4	0.70996	-0.44681	0.0657678	-0.193855
ITPRIP	0.118709	-0.709351	-0.068256	0.674276
CHST1	0.556889	-0.705562	0.12832	0.133271
GAS1	0.117591	-0.704217	0.0436701	0.568306
RUNX1T1	-0.071646	-0.701398	0.503262	0.302507
COL1A1	0.0299968	-0.697949	0.106788	0.576326
COL5A1	0.014236	-0.695819	0.132711	0.563525
RASGRF2	-0.0482311	-0.69443	0.0931075	0.649249
CPD	-0.688293	0.0369856	0.426456	0.138476
PLSCR4	-0.198887	-0.687989	0.560461	0.341204
TSHZ2	0.0949106	-0.686014	0.44011	0.20826
SLC35A3	-0.684012	0.300866	0.358048	-0.0667175
TIMP2	0.00935623	-0.68229	0.19063	0.501335
C3	0.680422	-0.596594	0.051653	-0.00707178
CCDC85B	0.676323	-0.152485	-0.374884	-0.0600666
NAV3	0.0885529	-0.675044	0.270037	0.357104
LGR4	-0.674555	0.319695	0.321935	-0.0604544
CD276	0.0305886	-0.672171	0.0190242	0.629849
COL3A1	0.0204045	-0.670427	0.0815847	0.579565
EPHA3	-0.0826451	-0.643483	0.669763	0.102226
TCEA2	0.54595	-0.667998	0.107486	0.123598
PDE8B	0.100252	-0.517835	0.66458	-0.168352
GAS2L3	-0.662239	0.149768	0.41003	0.0193088
PTP4A3	0.658122	-0.555771	0.127752	-0.09883
F2R	-0.154993	-0.657153	0.532362	0.3
MNX1	0.334685	0.17161	0.231161	-0.65559
CDH11	-0.190527	-0.655233	0.268719	0.566829
SPOCK1	-0.0655317	-0.652769	0.212023	0.513637
INHBA	-0.154319	-0.646639	0.194922	0.595699
RNF180	-0.107	-0.643043	0.626266	0.161256
PIK3R1	-0.511857	-0.339103	0.642685	0.173635
TTYH1	0.641917	-0.404137	0.181373	-0.285953
PRRX1	-0.0560801	-0.638368	0.145435	0.552038
ANTXR1	-0.184298	-0.637503	0.239397	0.570659
COMTD1	0.637177	0.275819	-0.374581	-0.456618
HSPA13	-0.636702	-0.16806	0.31487	0.402752
RARRES2	0.561263	-0.630942	-0.128369	0.288425
PPFIBP1	-0.478453	-0.454878	0.244801	0.623793
SULF1	-0.0505154	-0.619794	0.169926	0.506646
RACGAP1	-0.619789	0.534283	-0.0610428	0.0283111
TUB	0.00879907	-0.618517	0.486595	0.168959
MMP14	0.000255565	-0.530782	-0.094501	0.616483
ITGA11	-0.132976	-0.616363	0.186695	0.55544
RUNX2	-0.0904423	-0.524235	-0.0126673	0.609749
MAGEL2	0.180947	-0.609621	0.210058	0.270611
COL5A2	-0.11959	-0.60863	0.128742	0.589438
OSBPL8	-0.606325	-0.266406	0.416423	0.383924
GAMT	0.605875	-0.499772	0.198123	-0.176055
CTHRC1	0.0419467	-0.604159	0.0212662	0.550506
TMPO	-0.604087	0.553938	0.138289	-0.185402
SCN4B	0.228392	-0.601023	0.575206	-0.108757
ADAMTS12	-0.0235598	-0.599031	0.103395	0.524312
TLR4	-0.597869	-0.242406	0.33255	0.429253
ESCO2	-0.597339	0.456159	0.0624591	-0.0242081
A1BG	0.597081	-0.325405	-0.0776518	-0.0925234
CYP2U1	-0.257498	-0.596644	0.50748	0.345979
SCN7A	0.025953	-0.479595	0.596079	-0.0835292
FJX1	0.59512	-0.493698	-0.0178223	0.0229838
SAMD11	0.543603	-0.591287	0.181143	-0.0181548
COL12A1	-0.0888284	-0.502779	-0.0163051	0.59028
LAMC3	0.588492	-0.428821	0.288604	-0.315039
RBP7	0.587033	-0.231477	-0.0364709	-0.215668
MAP2	0.110973	-0.586453	0.492692	0.0477545
PRSS23	-0.194264	-0.565857	0.153309	0.585429
ADAM12	-0.0464636	-0.565669	0.0207126	0.584855
FHL5	-0.0554891	-0.472197	0.58266	-0.0120941
GYPC	0.498681	-0.582268	0.180752	0.00993643
GHR	-0.07372	-0.579989	0.518494	0.168947
KIF26B	-0.105652	-0.579156	0.146193	0.532696
IL6ST	-0.471266	-0.352753	0.579152	0.211832
PXDN	-0.10143	-0.545541	0.0552668	0.578286
IGSF21	0.180143	-0.576543	0.219391	0.229707
STRA6	0.16966	-0.574856	0.25495	0.20427
RAB31	-0.214013	-0.572821	0.238778	0.530852
C16orf86	0.571601	-0.550885	0.0252821	0.0602278
CACNA1D	-0.0487542	-0.145886	0.570577	-0.332931
PRDM1	-0.334729	-0.37449	0.0877857	0.568554
PAK3	0.239065	-0.567135	0.550486	-0.128904
GPR160	-0.529571	0.566973	0.194811	-0.310789
ZNF483	-0.0616482	-0.566236	0.558259	0.109167
DPP6	0.210829	-0.564907	0.354562	0.0700816
PCSK2	0.29322	-0.562329	0.440054	-0.077628
P4HA3	0.105332	-0.56065	-0.0952719	0.56108
WISP1	-0.15899	-0.560032	0.187886	0.51931
NAP1L2	0.0444071	-0.351521	0.55472	-0.189103
ARL4C	-0.0137624	-0.553802	0.0139747	0.552358
GPC6	-0.257497	-0.452772	0.122115	0.552437
STON1	-0.283294	-0.55221	0.289861	0.520485
CDO1	0.194613	-0.546399	0.293814	0.120066
THSD7B	0.0854288	-0.54601	0.392046	0.119708
NLGN3	-0.0848991	-0.513711	0.545566	0.0872051
ZNF281	-0.496533	-0.207254	0.0962667	0.525994
SEZ6L	0.192626	-0.52285	0.386142	0.0142094
CNKSR2	0.0103858	-0.510683	0.508436	0.0399705
SLC30A8	0.289533	-0.496934	0.453389	-0.152128
FXYD2	0.491095	-0.433406	0.296695	-0.238122
ROR1	-0.258464	-0.413624	0.490903	0.178819
FIGN	-0.0947778	-0.483922	0.466217	0.137634
ACSM5	0.00624459	-0.385092	0.461904	-0.0399295
G6PC2	0.305512	-0.448365	0.442754	-0.204103
ST6GAL2	-0.0392716	-0.444594	0.0623087	0.420081
RIMS2	0.0559384	-0.435946	0.338753	0.0822207
LRRN3	-0.0190065	-0.377616	0.424436	0.00731589
ALB	0.42207	-0.294872	0.19456	-0.227331
APOBEC2	0.400158	-0.279775	0.297717	-0.318279
FGA	0.385346	-0.323682	0.171591	-0.147594
C21orf62	0.189136	-0.240197	0.380871	-0.260797
F11	0.373526	-0.26927	0.223543	-0.239563
SLC8A2	0.199347	-0.300942	0.347007	-0.177621
RGS7BP	0.00898464	-0.152026	0.343627	-0.167712
