# Supplementary material for: Unsupervised class discovery in pancreatic ductal adenocarcinoma reveals cell-intrinsic mesenchymal features and high concordance between existing classification systems
Source: Sci Rep. 2020 Jan 15;10:337. doi: 10.1038/s41598-019-56826-9 (PMC6962149; doi:10.1038/s41598-019-56826-9)
Supplement: Supplementary file 3 — Supplementary Table 4. [file 41598_2019_56826_MOESM3_ESM.xlsx]

## Sheet: AMC
Supplementary Table 4 | PDACS classification probabilities.
		PDACS1_prob	PDACS2_prob	PDACS3_prob	PDACS4_prob
SampleID	Subtype	secretory	epithelial	compound	mesenchymal
hha266	secretory	0.526122	3.00152e-35	0.396551	0.0773267
hha291	secretory	0.607363	1.50206e-27	0.0751926	0.317444
hha142	secretory	0.920941	5.2664e-31	0.000426929	0.0786317
hha295	secretory	0.947439	3.03992e-27	0.0473938	0.00516674
hha83	secretory	0.979875	2.45769e-22	0.0201253	2.25017e-09
hha67	secretory	0.998505	5.93758e-23	1.91273e-05	0.00147578
hha81	secretory	0.998814	2.20219e-27	0.00114137	4.45616e-05
hha33	secretory	0.99898	2.1578e-12	0.000675019	0.000345029
hha252	secretory	0.999894	2.64462e-25	0.000102223	3.59523e-06
hha2	secretory	0.999927	4.01219e-30	6.45922e-11	7.27753e-05
hha4	secretory	0.999943	7.55628e-17	5.67182e-05	1.15532e-07
hha302	secretory	0.999998	1.92966e-31	1.81748e-06	2.65848e-09
hha296	secretory	1	3.24956e-34	2.69787e-07	4.7526e-10
hha26	secretory	1	5.10323e-08	2.44695e-19	7.52083e-21
hha300	secretory	1	1.13957e-31	1.02133e-09	1.2874e-16
hha30	secretory	1	2.13661e-10	9.69265e-14	1.69882e-10
hha236	secretory	1	7.34992e-21	1.20658e-11	2.30005e-12
hha123	secretory	1	3.67011e-17	2.43647e-13	9.03651e-16
hha218	secretory	1	5.45264e-18	2.13441e-16	7.585e-20
hha285	secretory	1	4.539e-19	1.68903e-33	6.49145e-42
hha164	epithelial	0.000571084	0.986075	1.75545e-09	0.0133535
hha115	epithelial	0.0040644	0.995936	1.06598e-08	2.1735e-08
hha16	epithelial	1.07933e-08	0.99681	0.00318947	1.59564e-07
hha44	epithelial	7.83074e-06	0.999742	0.000250483	3.05478e-08
hha250	epithelial	2.57011e-08	1	4.28114e-21	3.00487e-22
hha298	epithelial	3.37996e-10	1	2.15421e-17	5.91491e-21
hha18	epithelial	2.63081e-13	1	7.46409e-11	3.44532e-16
hha205	epithelial	1.34703e-17	1	1.01853e-18	8.49188e-12
hha90	epithelial	2.94159e-14	1	1.76245e-12	3.63181e-18
hha64	epithelial	1.75349e-16	1	1.29396e-18	4.57978e-14
hha187	epithelial	7.0355e-16	1	2.11514e-23	3.39843e-27
hha3	epithelial	5.00749e-77	1	4.60831e-95	3.98769e-97
hha180	epithelial	1.06412e-86	1	1.05395e-107	2.64115e-110
hha182	epithelial	8.85316e-41	1	4.62737e-50	5.10244e-51
hha190	epithelial	5.76541e-32	1	1.0681e-25	1.73784e-31
hha195	epithelial	1.24655e-58	1	1.14824e-62	1.15249e-58
hha214	epithelial	4.29897e-62	1	3.60496e-75	4.11403e-80
hha59	epithelial	6.73514e-22	1	1.60591e-30	7.10249e-28
hha307	epithelial	6.33717e-48	1	2.79083e-58	2.1036e-58
hha28	compound pancreatic	1.55065e-08	1.52026e-40	0.782768	0.217232
hha219	compound pancreatic	1.96658e-07	4.89408e-21	0.884515	0.115484
hha173	compound pancreatic	0.0355314	9.13998e-18	0.96427	0.000198644
hha151	compound pancreatic	7.62951e-10	1.94704e-25	0.991924	0.00807564
hha306	compound pancreatic	1.12311e-07	4.36721e-27	0.992106	0.00789439
hha135	compound pancreatic	1.65265e-08	9.6485e-34	0.99885	0.00114985
hha86	compound pancreatic	2.25101e-08	1.58383e-26	0.99956	0.000439888
hha267	compound pancreatic	7.14527e-09	8.88353e-33	0.999695	0.000305032
hha109	compound pancreatic	7.43052e-08	5.88068e-09	0.999725	0.000274433
hha238	compound pancreatic	2.35578e-12	9.62789e-28	0.999847	0.000153309
hha184	compound pancreatic	9.45815e-10	1.03869e-29	0.999912	8.81988e-05
hha127	compound pancreatic	1.85109e-09	6.73056e-45	0.999928	7.15886e-05
hha98	compound pancreatic	6.35937e-09	8.97426e-38	0.999939	6.13015e-05
hha75	compound pancreatic	1.26879e-05	1.35295e-28	0.999955	3.26575e-05
hha246	compound pancreatic	4.41369e-10	2.63396e-29	0.99996	4.03721e-05
hha270	compound pancreatic	5.30967e-11	5.586e-29	0.99999	9.92034e-06
hha221	compound pancreatic	8.48935e-06	9.77256e-17	0.999991	3.67431e-08
hha273	compound pancreatic	2.7127e-10	1.09503e-23	0.999994	6.44667e-06
hha198	compound pancreatic	1.14033e-10	3.48576e-18	0.999999	7.478e-07
hha234	compound pancreatic	6.00403e-07	3.32931e-16	0.999999	3.12127e-10
hha249	compound pancreatic	1.00793e-09	1.97883e-26	1	4.60606e-07
hha126	compound pancreatic	1.45535e-09	4.79789e-31	1	2.98612e-07
hha22	compound pancreatic	7.85368e-08	1.35099e-29	1	1.63213e-07
hha19	compound pancreatic	1.09492e-10	8.13301e-27	1	1.81014e-09
hha20	compound pancreatic	2.31802e-12	9.64205e-23	1	4.6703e-13
hha289	mesenchymal	3.14816e-10	0.436979	2.18151e-05	0.562999
hha88	mesenchymal	4.81015e-07	4.26311e-28	0.296454	0.703545
hha105	mesenchymal	9.90867e-07	1.378e-17	0.261276	0.738723
hha244	mesenchymal	0.249767	3.326e-05	0.00396272	0.746237
hha96	mesenchymal	1.73069e-10	1.60971e-37	0.229348	0.770652
hha92	mesenchymal	2.4032e-11	1.25598e-31	0.0855728	0.914427
hha303	mesenchymal	0.00135849	1.45823e-10	0.0412468	0.957395
hha138	mesenchymal	1.50927e-11	1.6073e-32	0.040134	0.959866
hha76	mesenchymal	4.87785e-09	2.26135e-25	0.00786913	0.992131
hha102	mesenchymal	4.22609e-07	6.45256e-11	0.00399268	0.996007
hha158	mesenchymal	7.74458e-12	8.12043e-42	0.000972292	0.999028
hha136	mesenchymal	2.04268e-09	5.05555e-22	0.000717874	0.999282
hha220	mesenchymal	1.00217e-05	1.10281e-29	9.84666e-05	0.999892
hha73	mesenchymal	1.27947e-08	5.09583e-29	5.85665e-05	0.999941
hha170	mesenchymal	3.42134e-07	1.12211e-13	4.93269e-05	0.99995
hha84	mesenchymal	3.2478e-12	4.54283e-11	8.07999e-06	0.999992
hha72	mesenchymal	9.38198e-15	1.1826e-35	2.45708e-07	1
hha13	mesenchymal	4.57317e-16	4.65458e-34	2.36141e-07	1
hha229	mesenchymal	8.00352e-10	2.1997e-24	1.1134e-07	1
hha5	mesenchymal	2.37833e-15	1.85523e-19	8.79782e-08	1
hha74	mesenchymal	2.36743e-11	1.68052e-28	4.55768e-09	1
hha145	mesenchymal	3.93717e-12	2.50786e-30	2.18599e-09	1
hha35	mesenchymal	2.24068e-12	5.13715e-41	1.47559e-09	1
hha242	mesenchymal	9.27301e-12	8.49883e-36	7.28637e-14	1
hha37	mesenchymal	1.75867e-12	1.03664e-32	4.69752e-15	1
hha101	mesenchymal	1.6425e-14	4.00319e-25	6.70784e-13	1

## Sheet: Bailey
		PDACS1_prob	PDACS2_prob	PDACS3_prob	PDACS4_prob
Sample ID	Subtype	secretory	epithelial	compound	mesenchymal
ICGC_0326	secretory	0.860074	4.02499e-14	0.139926	4.7008e-07
ICGC_0518	secretory	0.917921	0.0136179	0.00473531	0.0637261
ICGC_0007	secretory	0.934086	1.71569e-11	0.0659128	1.06861e-06
ICGC_0025	secretory	0.968947	1.49148e-10	0.00137965	0.0296729
ICGC_0223	secretory	0.997053	2.69833e-13	0.00294554	1.31817e-06
ICGC_0205	secretory	0.997552	1.48713e-16	0.002448	6.68362e-10
ICGC_0522	secretory	0.999588	2.35288e-21	2.35529e-05	0.000388876
ICGC_0075	secretory	0.99982	1.1674e-32	0.000179662	8.85635e-13
ICGC_0153	epithelial	0.0119479	0.687574	0.299477	0.00100048
ICGC_0169	epithelial	0.204429	0.792157	2.86838e-05	0.00338521
ICGC_0227	epithelial	0.0024426	0.997185	4.09043e-05	0.000331365
ICGC_0139	epithelial	1.7226e-08	1	3.32299e-10	8.57253e-19
ICGC_0486	epithelial	8.94574e-13	1	1.59014e-12	3.42833e-14
ICGC_0354	epithelial	1.9112e-32	1	2.47193e-51	7.71969e-52
ICGC_0103	epithelial	3.02163e-33	1	1.19413e-38	5.91154e-49
ICGC_0300	epithelial	7.35326e-28	1	3.30373e-28	1.40756e-28
ICGC_0526	epithelial	8.39361e-33	1	2.70094e-37	6.45949e-38
ICGC_0192	compound pancreatic	0.456174	2.76011e-13	0.543816	1.02189e-05
ICGC_0020	compound pancreatic	3.84535e-06	1.73199e-19	0.6767	0.323296
ICGC_0144	compound pancreatic	8.39426e-07	1.3177e-29	0.705217	0.294782
ICGC_0087	compound pancreatic	0.102302	4.45204e-14	0.897697	9.16029e-07
ICGC_0026	compound pancreatic	0.0261203	1.34493e-10	0.929939	0.043941
ICGC_0109	compound pancreatic	0.0642655	4.93619e-16	0.935151	0.00058396
ICGC_0124	compound pancreatic	1.04223e-06	4.7588e-35	0.944504	0.0554954
ICGC_0006	compound pancreatic	0.0372253	1.99431e-35	0.962775	1.35423e-17
ICGC_0296	compound pancreatic	6.30238e-05	2.31441e-17	0.981835	0.018102
ICGC_0365	compound pancreatic	1.06837e-05	1.47264e-40	0.983467	0.0165226
ICGC_0048	compound pancreatic	1.14331e-06	0.0164907	0.983508	1.52021e-10
ICGC_0214	compound pancreatic	0.00132756	3.18624e-32	0.996189	0.00248375
ICGC_0406	compound pancreatic	0.00278954	3.6066e-15	0.99721	5.12081e-09
ICGC_0420	compound pancreatic	0.000572109	5.46119e-15	0.998119	0.00130935
ICGC_0212	compound pancreatic	0.00108966	4.0249e-19	0.99891	4.57874e-07
ICGC_0304	compound pancreatic	0.00044448	1.48012e-08	0.999061	0.000494737
ICGC_0052	compound pancreatic	1.46579e-07	2.3316e-46	0.999192	0.000807469
ICGC_0503	compound pancreatic	0.000360812	8.45771e-27	0.999639	7.36537e-14
ICGC_0185	compound pancreatic	2.20497e-06	1.73539e-19	0.999793	0.000205161
ICGC_0066	compound pancreatic	4.54174e-07	1.41054e-27	0.999813	0.000186828
ICGC_0230	compound pancreatic	0.000138698	2.56291e-20	0.999841	2.06238e-05
ICGC_0059	compound pancreatic	6.47227e-05	7.02915e-13	0.999935	3.60648e-14
ICGC_0201	compound pancreatic	3.2386e-07	2.36863e-33	1	3.96802e-08
ICGC_0507	compound pancreatic	1.3728e-07	2.86582e-27	1	7.94538e-09
ICGC_0412	compound pancreatic	1.7364e-09	1.30345e-27	1	4.78198e-08
ICGC_0417	compound pancreatic	2.68e-09	3.37376e-27	1	1.2116e-09
ICGC_0415	compound pancreatic	6.98743e-10	1.52994e-15	1	2.78924e-14
ICGC_0033	compound pancreatic	4.71312e-10	3.59052e-41	1	5.02431e-14
ICGC_0115	mesenchymal	4.99293e-09	5.3286e-30	0.238271	0.761729
ICGC_0312	mesenchymal	0.00650514	1.09056e-22	0.147022	0.846473
ICGC_0099	mesenchymal	4.58048e-12	2.45426e-56	0.0126306	0.987369
ICGC_0295	mesenchymal	4.25461e-05	2.44874e-19	0.00984228	0.990115
ICGC_0301	mesenchymal	1.32831e-09	4.98405e-14	0.00426455	0.995735
ICGC_0108	mesenchymal	5.09927e-10	2.32333e-21	0.00207805	0.997922
ICGC_0535	mesenchymal	4.1094e-09	2.45538e-34	0.000473789	0.999526
ICGC_0135	mesenchymal	2.91311e-11	1.97118e-38	8.37054e-05	0.999916
ICGC_0146	mesenchymal	1.0457e-08	8.50309e-44	3.45331e-05	0.999965
ICGC_0315	mesenchymal	2.89774e-05	2.43551e-09	2.20807e-07	0.999971
ICGC_0114	mesenchymal	2.38038e-05	7.56835e-22	2.93965e-07	0.999976
ICGC_0215	mesenchymal	2.02497e-13	2.99105e-34	9.21678e-06	0.999991
ICGC_0141	mesenchymal	1.54972e-07	2.36968e-27	8.7201e-08	1
ICGC_0536	mesenchymal	1.41607e-11	4.54817e-28	6.63376e-08	1
ICGC_0188	mesenchymal	6.15186e-08	7.68175e-13	6.24227e-12	1
ICGC_0392	mesenchymal	4.22375e-09	5.15606e-10	1.04593e-15	1
ICGC_0207	mesenchymal	1.12684e-16	1.77692e-30	2.04996e-09	1
ICGC_0321	mesenchymal	4.09403e-11	6.75279e-10	1.82022e-14	1
ICGC_0021	mesenchymal	5.44688e-14	1.84464e-43	3.03788e-10	1
ICGC_0067	mesenchymal	2.05451e-12	1.34254e-19	8.69337e-11	1
ICGC_0521	mesenchymal	1.05039e-12	2.24245e-11	1.89352e-16	1
ICGC_0053	mesenchymal	4.93745e-18	3.24835e-45	7.36415e-14	1
ICGC_0031	mesenchymal	1.01704e-16	4.16214e-26	8.51529e-16	1
ICGC_0199	mesenchymal	3.56164e-17	2.32515e-40	3.61529e-16	1
ICGC_0206	mesenchymal	4.90413e-20	7.18328e-36	1.09858e-21	1

## Sheet: PACA-AU
		PDACS1_prob	PDACS2_prob	PDACS3_prob	PDACS4_prob
Sample ID	Subtype	secretory	epithelial	compound	mesenchymal
DO33648	secretory	0.500054	9.5273e-11	0.499946	9.24371e-13
DO33120	secretory	0.553173	0.00201135	0.000405568	0.44441
DO33568	secretory	0.589162	7.11852e-32	0.410838	1.22463e-07
DO33336	secretory	0.602037	1.09514e-09	3.18312e-06	0.39796
DO34857	secretory	0.654876	1.09415e-23	0.345124	8.59669e-09
DO34472	secretory	0.768172	2.16798e-33	0.231828	1.45799e-10
DO49188	secretory	0.837855	1.4434e-13	0.141847	0.0202987
DO34296	secretory	0.868837	7.10252e-26	0.105415	0.0257478
DO34392	secretory	0.924743	1.70891e-25	0.0751371	0.000120284
DO49080	secretory	0.931245	1.73318e-05	8.2427e-05	0.0686557
DO35009	secretory	0.94158	2.06685e-35	0.0584195	1.94898e-11
DO33608	secretory	0.962899	9.04725e-14	0.0371015	1.25531e-13
DO49101	secretory	0.98519	1.05151e-16	0.0148098	7.48691e-11
DO34536	secretory	0.989079	3.59159e-39	0.0109208	1.46393e-08
DO35057	secretory	0.991813	4.90661e-34	0.00818632	1.11167e-06
DO34312	secretory	0.996062	1.3931e-09	6.85549e-06	0.00393113
DO34648	secretory	0.997559	1.17288e-18	0.00244122	4.65868e-09
DO34176	secretory	0.997623	3.41952e-26	0.00237728	1.64907e-15
DO32823	secretory	0.998358	1.3977e-33	0.00158511	5.69394e-05
DO49118	secretory	0.999705	8.59415e-16	0.000294859	7.89756e-08
DO33584	secretory	0.99991	7.24923e-10	8.96972e-05	3.49429e-14
DO34520	secretory	0.999924	7.16434e-05	4.6104e-06	1.23471e-11
DO33344	secretory	0.999967	3.27415e-05	6.06848e-07	1.07677e-14
DO33440	secretory	0.99997	3.01475e-05	4.71805e-09	5.09446e-25
DO34849	secretory	0.999976	1.92064e-05	5.25745e-06	2.19409e-10
DO32920	secretory	0.999994	1.59856e-12	6.15791e-06	2.06029e-18
DO33624	epithelial	0.452294	0.540075	0.00632001	0.00131155
DO32916	epithelial	0.00240717	0.845716	0.000558525	0.151319
DO49122	epithelial	0.0288146	0.874636	0.0965495	1.34387e-07
DO32912	epithelial	0.000582629	0.877032	6.06036e-05	0.122325
DO34640	epithelial	0.060126	0.92121	0.00734041	0.0113232
DO34288	epithelial	0.039634	0.92827	0.0320599	3.59322e-05
DO33012	epithelial	0.00827857	0.981715	0.0100061	4.81168e-09
DO49178	epithelial	0.000860006	0.98336	0.00607449	0.00970515
DO33063	epithelial	0.00250762	0.990608	0.00676306	0.000121536
DO34264	epithelial	3.28689e-07	0.997599	0.00240071	2.31035e-11
DO33208	epithelial	8.14932e-07	0.999389	0.000610302	1.26681e-09
DO49108	epithelial	3.99801e-07	0.999718	7.73323e-07	0.000281248
DO32829	epithelial	3.54095e-06	0.999774	0.000220719	1.50554e-06
DO32843	epithelial	7.5064e-11	0.999891	0.000108557	5.04884e-13
DO34544	epithelial	1.35417e-06	0.999996	1.06569e-07	2.50501e-06
DO49079	epithelial	3.07537e-09	0.999998	2.86974e-12	2.34017e-06
DO32845	epithelial	6.32379e-09	0.999999	7.22052e-07	5.4306e-07
DO33264	epithelial	1.53293e-14	0.999999	3.11768e-09	7.88616e-07
DO34785	epithelial	3.39352e-07	0.999999	4.36042e-07	5.63737e-11
DO32878	epithelial	5.30609e-11	1	2.42959e-08	8.79986e-13
DO49076	epithelial	4.46135e-11	1	4.26219e-09	2.69016e-21
DO33552	epithelial	3.2251e-12	1	5.38079e-13	2.76708e-09
DO33392	epithelial	1.41078e-09	1	2.8573e-10	5.13251e-18
DO33232	epithelial	1.08136e-09	1	1.31126e-10	1.13871e-17
DO34368	epithelial	8.84574e-11	1	7.2949e-10	1.30564e-13
DO32825	epithelial	4.03317e-10	1	3.70383e-10	1.56155e-15
DO33008	epithelial	7.42685e-11	1	1.77283e-10	7.92278e-14
DO49087	epithelial	1.77354e-12	1	2.07261e-10	2.88385e-13
DO33368	epithelial	1.43197e-11	1	1.52726e-14	1.85365e-13
DO33280	epithelial	3.00283e-18	1	6.68095e-12	6.38324e-23
DO34736	epithelial	4.12577e-12	1	8.77755e-16	5.38778e-17
DO34817	epithelial	5.7482e-15	1	3.12372e-13	2.20621e-17
DO32980	epithelial	5.40761e-14	1	1.51927e-19	9.07384e-21
DO34680	epithelial	9.18977e-15	1	1.90858e-14	5.17202e-22
DO49193	epithelial	1.03118e-17	1	2.85781e-16	1.09273e-20
DO49090	epithelial	1.12995e-22	1	1.24489e-16	4.76108e-23
DO33024	epithelial	9.3085e-21	1	1.25376e-21	1.93011e-24
DO34809	epithelial	6.93108e-21	1	2.12358e-25	5.29368e-30
DO32831	epithelial	1.24825e-26	1	3.88154e-27	1.03306e-23
DO34616	epithelial	2.06859e-49	1	1.06057e-54	1.9472e-66
DO33152	epithelial	1.59858e-25	1	4.63381e-22	3.63884e-30
DO34961	epithelial	1.15756e-41	1	2.24268e-48	2.98315e-62
DO33016	epithelial	2.74229e-44	1	5.41381e-43	5.05515e-49
DO33400	epithelial	5.05703e-32	1	6.31278e-34	1.05014e-37
DO33160	epithelial	7.3934e-31	1	4.62142e-29	7.53528e-38
DO34216	compound pancreatic	0.486478	6.30166e-35	0.513522	1.53486e-10
DO34720	compound pancreatic	1.06376e-06	2.98761e-10	0.53241	0.467589
DO34801	compound pancreatic	4.55003e-06	0.0668749	0.547221	0.385899
DO49121	compound pancreatic	0.176322	3.88979e-31	0.548569	0.275109
DO49123	compound pancreatic	3.29398e-07	1.79618e-32	0.564389	0.435611
DO34440	compound pancreatic	0.424539	9.16778e-42	0.575461	2.73793e-08
DO49115	compound pancreatic	0.0051663	5.47181e-23	0.584404	0.41043
DO34192	compound pancreatic	0.360406	3.53219e-17	0.590141	0.0494531
DO32875	compound pancreatic	0.224347	2.06002e-05	0.610431	0.165201
DO49113	compound pancreatic	0.377536	2.3294e-06	0.622461	1.2991e-07
DO33536	compound pancreatic	7.35033e-10	2.57128e-55	0.639253	0.360747
DO34865	compound pancreatic	0.00486093	2.41625e-37	0.695727	0.299412
DO49096	compound pancreatic	0.14203	5.24039e-25	0.717023	0.140947
DO49117	compound pancreatic	0.280598	1.14198e-09	0.719402	6.96272e-13
DO33144	compound pancreatic	5.71586e-08	4.74198e-35	0.73424	0.26576
DO32956	compound pancreatic	2.6225e-09	1.6651e-42	0.750446	0.249554
DO33472	compound pancreatic	0.000666453	1.79739e-11	0.780447	0.218887
DO34793	compound pancreatic	2.55404e-05	2.40223e-15	0.792306	0.207669
DO33520	compound pancreatic	2.66839e-08	3.6398e-21	0.817781	0.182219
DO33042	compound pancreatic	0.0392537	7.16794e-20	0.81914	0.141607
DO49125	compound pancreatic	0.177129	2.79525e-29	0.822871	2.12012e-09
DO32960	compound pancreatic	4.37879e-06	0.173191	0.826805	4.29742e-08
DO32827	compound pancreatic	0.128536	6.75896e-20	0.871464	1.8512e-07
DO33488	compound pancreatic	0.000449021	0.00039131	0.890126	0.109034
DO34504	compound pancreatic	0.086747	1.78813e-23	0.913252	1.31402e-06
DO34752	compound pancreatic	8.58023e-06	2.72135e-42	0.914964	0.0850276
DO32964	compound pancreatic	6.47071e-05	5.20018e-30	0.919529	0.0804066
DO32944	compound pancreatic	9.4593e-09	5.43234e-19	0.921051	0.0789489
DO32992	compound pancreatic	0.00967215	8.74018e-28	0.925512	0.0648161
DO33616	compound pancreatic	0.0579909	1.75349e-29	0.942007	2.3174e-06
DO35073	compound pancreatic	0.0436048	3.29145e-15	0.942448	0.0139475
DO33984	compound pancreatic	0.00240655	6.10207e-16	0.943873	0.0537209
DO32928	compound pancreatic	1.34563e-06	3.34645e-21	0.947316	0.0526829
DO34696	compound pancreatic	0.0343945	3.7252e-06	0.964267	0.00133507
DO34384	compound pancreatic	0.00134035	3.83633e-32	0.968392	0.0302673
DO34769	compound pancreatic	0.0303667	2.25222e-14	0.969631	2.64098e-06
DO32860	compound pancreatic	1.68422e-05	1.61402e-14	0.973939	0.0260446
DO32835	compound pancreatic	0.0192392	1.51942e-35	0.974305	0.00645605
DO34833	compound pancreatic	0.023699	1.12157e-25	0.976256	4.54966e-05
DO33528	compound pancreatic	3.23501e-05	1.2946e-17	0.978706	0.0212619
DO49094	compound pancreatic	2.31382e-05	1.01865e-22	0.981075	0.018902
DO32857	compound pancreatic	6.09453e-05	4.65376e-32	0.981329	0.0186101
DO32890	compound pancreatic	2.30011e-05	5.66606e-33	0.98176	0.0182165
DO34825	compound pancreatic	0.0176897	4.26352e-33	0.982152	0.000158158
DO34168	compound pancreatic	0.017749	4.22806e-52	0.982251	6.37276e-10
DO32833	compound pancreatic	0.00217452	0.0154018	0.982358	6.55015e-05
DO49138	compound pancreatic	7.41365e-05	8.25436e-13	0.984882	0.0150434
DO34777	compound pancreatic	0.0125828	4.76604e-41	0.986357	0.00106055
DO34496	compound pancreatic	8.58996e-09	2.3182e-35	0.990376	0.00962426
DO33000	compound pancreatic	0.00915953	2.19499e-09	0.99084	1.13323e-10
DO34184	compound pancreatic	0.00646703	4.96306e-37	0.993516	1.67249e-05
DO34432	compound pancreatic	0.00268638	7.11825e-32	0.993703	0.00361044
DO34304	compound pancreatic	0.00577317	1.02619e-35	0.994226	6.94148e-07
DO33592	compound pancreatic	0.00502859	1.91792e-27	0.994962	9.49476e-06
DO33296	compound pancreatic	5.25142e-09	2.0123e-46	0.995498	0.0045016
DO33184	compound pancreatic	3.69561e-10	1.15407e-08	0.995802	0.00419838
DO34608	compound pancreatic	0.0039188	2.06094e-08	0.996079	1.7238e-06
DO32853	compound pancreatic	0.00340823	1.4199e-22	0.996581	1.11058e-05
DO34969	compound pancreatic	0.00337692	1.0448e-23	0.996618	5.12139e-06
DO34360	compound pancreatic	0.00323143	1.01446e-23	0.996769	1.1072e-08
DO33248	compound pancreatic	6.12628e-12	9.77665e-17	0.996822	0.00317777
DO49081	compound pancreatic	0.00246947	1.60267e-30	0.997017	0.000513946
DO49098	compound pancreatic	0.0022927	9.19926e-24	0.997707	4.63651e-09
DO32872	compound pancreatic	9.68913e-05	6.86143e-24	0.997868	0.00203504
DO49164	compound pancreatic	0.00202913	4.46414e-24	0.997971	1.15819e-08
DO32932	compound pancreatic	0.00126743	7.62925e-13	0.998731	1.57138e-06
DO49078	compound pancreatic	1.27359e-07	2.33735e-23	0.99878	0.00121976
DO34280	compound pancreatic	0.00106608	6.27647e-29	0.998934	1.10494e-08
DO34656	compound pancreatic	7.12746e-05	0.000526823	0.998939	0.000463192
DO49104	compound pancreatic	1.15013e-06	2.88454e-28	0.999002	0.000996625
DO34320	compound pancreatic	0.000990595	1.50606e-39	0.999009	3.47256e-08
DO49130	compound pancreatic	1.84668e-05	8.94539e-11	0.99901	0.000971305
DO32988	compound pancreatic	5.59111e-06	2.50922e-16	0.999105	0.000889113
DO49129	compound pancreatic	2.57772e-05	7.60167e-23	0.999226	0.000748424
DO34768	compound pancreatic	0.000512258	1.05447e-46	0.999488	3.4565e-14
DO32968	compound pancreatic	2.27218e-06	2.27357e-18	0.999504	0.000493362
DO34760	compound pancreatic	3.68308e-07	6.65284e-40	0.999582	0.000417509
DO33560	compound pancreatic	9.6164e-05	1.9828e-25	0.999605	0.00029907
DO33544	compound pancreatic	6.63436e-05	1.25316e-19	0.999617	0.000316503
DO49100	compound pancreatic	5.91945e-07	2.89271e-19	0.999643	0.000356698
DO34552	compound pancreatic	2.81928e-05	6.28553e-18	0.999802	0.000169488
DO34344	compound pancreatic	0.000178079	2.61526e-06	0.999819	8.31198e-13
DO34632	compound pancreatic	8.31986e-05	4.54916e-31	0.999881	3.5985e-05
DO33028	compound pancreatic	5.39116e-05	1.33743e-18	0.999885	6.15495e-05
DO32869	compound pancreatic	7.61519e-05	8.71705e-23	0.999895	2.85712e-05
DO49205	compound pancreatic	1.21085e-07	2.00158e-45	0.999909	9.12876e-05
DO34256	compound pancreatic	9.1286e-05	5.91593e-23	0.999909	6.31815e-09
DO34953	compound pancreatic	8.6828e-05	1.26274e-18	0.999911	2.23203e-06
DO49111	compound pancreatic	7.24609e-05	4.44935e-24	0.999928	3.2301e-10
DO49109	compound pancreatic	3.76507e-06	2.40909e-20	0.999939	5.72101e-05
DO34881	compound pancreatic	7.49093e-07	1.21492e-42	0.999944	5.52417e-05
DO32900	compound pancreatic	4.9668e-05	8.09997e-12	0.99995	5.46223e-10
DO49137	compound pancreatic	2.39824e-05	1.98301e-21	0.999976	1.33446e-12
DO49127	compound pancreatic	8.60215e-07	3.28253e-13	0.999978	2.07499e-05
DO33077	compound pancreatic	1.84482e-05	4.10384e-13	0.999982	8.09466e-09
DO49128	compound pancreatic	1.65596e-05	1.85348e-53	0.999983	1.25094e-08
DO33304	compound pancreatic	8.49634e-06	7.90399e-38	0.999989	2.02976e-06
DO49135	compound pancreatic	6.8807e-06	2.64533e-17	0.999993	1.6157e-07
DO34272	compound pancreatic	3.14251e-06	1.99448e-32	0.999997	1.73803e-09
DO33224	compound pancreatic	1.71879e-06	3.13398e-31	0.999998	2.61296e-08
DO33640	compound pancreatic	4.97041e-11	1.05488e-28	0.999999	9.30011e-07
DO49132	compound pancreatic	5.53369e-07	1.78027e-42	0.999999	2.07073e-08
DO49171	compound pancreatic	5.02416e-07	5.4583e-48	0.999999	1.39406e-10
DO33136	compound pancreatic	8.87016e-08	5.11137e-35	1	1.11528e-07
DO33098	compound pancreatic	5.34895e-08	1.66481e-34	1	1.0939e-07
DO49133	compound pancreatic	7.55678e-08	2.1052e-20	1	1.01619e-10
DO33272	compound pancreatic	9.18647e-11	1.24163e-43	1	5.2371e-08
DO34464	compound pancreatic	1.51336e-08	2.41293e-32	1	6.5549e-11
DO33256	mesenchymal	6.63138e-06	6.08871e-19	0.496174	0.503819
DO32904	mesenchymal	0.00103587	3.72588e-06	0.491955	0.507006
DO34208	mesenchymal	3.22772e-06	2.29714e-37	0.460176	0.539821
DO34480	mesenchymal	0.0245666	1.14562e-09	0.428166	0.547267
DO32841	mesenchymal	6.01568e-08	5.29335e-14	0.437854	0.562146
DO32924	mesenchymal	0.354507	1.64341e-18	0.0476342	0.597859
DO33512	mesenchymal	1.30685e-05	0.365003	0.0273818	0.607602
DO49089	mesenchymal	2.2446e-07	2.85482e-40	0.374206	0.625793
DO33128	mesenchymal	2.77931e-07	7.40573e-05	0.354851	0.645075
DO49082	mesenchymal	1.18994e-09	1.33361e-31	0.342131	0.657869
DO49166	mesenchymal	4.00582e-05	6.71562e-12	0.314497	0.685463
DO49126	mesenchymal	0.0806514	8.43916e-33	0.19559	0.723758
DO33600	mesenchymal	0.00192968	1.06209e-08	0.226214	0.771857
DO33020	mesenchymal	1.01634e-10	3.46956e-44	0.202322	0.797678
DO33408	mesenchymal	1.88146e-08	7.82457e-22	0.122423	0.877577
DO34945	mesenchymal	0.0363118	3.22405e-23	0.0606002	0.903088
DO33480	mesenchymal	9.98287e-07	1.40469e-21	0.095251	0.904748
DO34889	mesenchymal	0.0412259	1.58837e-33	0.0370459	0.921728
DO33037	mesenchymal	2.12054e-07	3.29443e-45	0.0589408	0.941059
DO34873	mesenchymal	0.0473629	3.87324e-30	2.34248e-06	0.952635
DO32952	mesenchymal	2.28661e-07	2.04329e-23	0.0420605	0.957939
DO33496	mesenchymal	9.14129e-11	3.60037e-36	0.0391277	0.960872
DO32972	mesenchymal	4.55274e-08	0.0301428	0.00876101	0.961096
DO33168	mesenchymal	1.55728e-10	2.56261e-35	0.0302956	0.969704
DO33240	mesenchymal	1.00582e-05	1.39174e-06	0.0279219	0.972067
DO32847	mesenchymal	2.43351e-05	0.0194783	4.97524e-06	0.980492
DO32893	mesenchymal	9.14108e-06	0.0152791	0.000278453	0.984433
DO34528	mesenchymal	0.00600631	5.81474e-07	0.00334966	0.990643
DO34744	mesenchymal	1.99233e-08	6.15947e-38	0.00649624	0.993504
DO49093	mesenchymal	2.53078e-09	2.09807e-39	0.00532125	0.994679
DO34624	mesenchymal	3.76186e-05	1.94809e-25	0.0043429	0.995619
DO32851	mesenchymal	3.94826e-10	8.56628e-20	0.00393084	0.996069
DO32996	mesenchymal	9.20208e-07	1.57534e-24	0.00241727	0.997582
DO49202	mesenchymal	4.20947e-05	1.60007e-30	0.00210391	0.997854
DO34905	mesenchymal	0.000118963	0.00168142	8.67896e-08	0.9982
DO34336	mesenchymal	0.0001439	1.56491e-28	0.00130398	0.998552
DO49185	mesenchymal	1.47405e-05	4.18257e-22	0.00137551	0.99861
DO32908	mesenchymal	0.00103796	3.57665e-20	0.000325671	0.998636
DO33084	mesenchymal	2.30058e-09	6.55445e-27	0.0013323	0.998668
DO49203	mesenchymal	4.36851e-06	9.7869e-12	0.00107484	0.998921
DO34488	mesenchymal	7.96259e-06	2.92527e-29	0.000606908	0.999385
DO32881	mesenchymal	1.14488e-09	1.9842e-46	0.000531696	0.999468
DO49170	mesenchymal	2.92567e-09	6.81072e-35	0.0003659	0.999634
DO33328	mesenchymal	3.03196e-07	1.87874e-39	0.000314772	0.999685
DO49091	mesenchymal	9.66727e-09	6.25023e-42	0.000289183	0.999711
DO34424	mesenchymal	3.41399e-10	1.35197e-36	0.00023526	0.999765
DO32884	mesenchymal	1.62758e-10	7.63035e-33	0.000146874	0.999853
DO33004	mesenchymal	1.88025e-07	1.94757e-37	9.35692e-05	0.999906
DO32896	mesenchymal	4.12327e-12	1.48007e-38	9.08529e-05	0.999909
DO49165	mesenchymal	4.68695e-07	9.11302e-10	7.56743e-05	0.999924
DO49168	mesenchymal	2.35689e-07	2.8176e-13	5.80928e-05	0.999942
DO33376	mesenchymal	7.25866e-12	5.89076e-33	5.45267e-05	0.999945
DO49173	mesenchymal	1.43939e-11	1.03511e-30	4.59881e-05	0.999954
DO49116	mesenchymal	2.70241e-10	3.26373e-40	2.35925e-05	0.999976
DO34240	mesenchymal	1.32569e-05	1.14228e-09	6.66083e-06	0.99998
DO34664	mesenchymal	1.70389e-05	1.22885e-18	1.1368e-06	0.999982
DO33070	mesenchymal	3.28954e-06	3.51618e-15	1.28048e-05	0.999984
DO32984	mesenchymal	2.31161e-11	1.60323e-31	8.81797e-06	0.999991
DO32849	mesenchymal	1.3351e-07	3.93275e-17	7.54256e-06	0.999992
DO34985	mesenchymal	4.32176e-10	1.06484e-40	6.84178e-06	0.999993
DO33192	mesenchymal	2.99943e-14	1.69387e-25	5.51641e-06	0.999994
DO49183	mesenchymal	5.95183e-08	3.44033e-06	6.30099e-07	0.999996
DO35033	mesenchymal	4.41748e-07	9.16555e-26	2.6644e-06	0.999997
DO34688	mesenchymal	3.77971e-09	2.13719e-16	2.80185e-06	0.999997
DO32887	mesenchymal	1.22371e-12	9.20739e-30	2.25813e-06	0.999998
DO32863	mesenchymal	2.46173e-10	1.82453e-19	1.80226e-06	0.999998
DO33288	mesenchymal	7.69296e-12	1.63487e-18	1.3456e-06	0.999999
DO32936	mesenchymal	5.39095e-11	1.57553e-28	6.96724e-07	0.999999
DO49169	mesenchymal	5.91378e-17	1.54754e-50	4.00675e-07	1
DO33176	mesenchymal	4.068e-16	3.50148e-37	3.70756e-07	1
DO34929	mesenchymal	3.68008e-09	8.10098e-29	2.80205e-07	1
DO33105	mesenchymal	3.66353e-11	4.94461e-32	2.28229e-07	1
DO33216	mesenchymal	2.93859e-15	8.22864e-25	1.57004e-07	1
DO33576	mesenchymal	2.26389e-13	2.49945e-33	1.27833e-07	1
DO49204	mesenchymal	1.04187e-08	1.26441e-08	8.65027e-08	1
DO34977	mesenchymal	8.92552e-08	2.74909e-13	5.78712e-10	1
DO35041	mesenchymal	7.1056e-09	5.45409e-21	8.20624e-08	1
DO32839	mesenchymal	2.20794e-10	3.82946e-21	4.30337e-08	1
DO49136	mesenchymal	3.12952e-14	3.87865e-38	3.75746e-08	1
DO49075	mesenchymal	4.87519e-14	4.1876e-45	3.0358e-08	1
DO33032	mesenchymal	5.53125e-13	1.82433e-16	1.28062e-08	1
DO33112	mesenchymal	9.05091e-13	2.49261e-19	9.79987e-09	1
DO32837	mesenchymal	4.2663e-16	7.37536e-42	7.84851e-09	1
DO34600	mesenchymal	5.76614e-10	2.5426e-17	3.52178e-09	1
DO49134	mesenchymal	6.63093e-13	5.04323e-31	2.74693e-09	1
DO32940	mesenchymal	7.44439e-16	1.49466e-48	2.29619e-10	1
DO32976	mesenchymal	6.90299e-12	1.88671e-41	7.1369e-11	1
DO33200	mesenchymal	1.28681e-13	1.74312e-13	1.57952e-11	1
DO32855	mesenchymal	7.06162e-15	2.2598e-22	1.35341e-11	1
DO34728	mesenchymal	7.85163e-15	6.69157e-23	8.79696e-12	1

## Sheet: TCGA
		PDACS1_prob	PDACS2_prob	PDACS3_prob	PDACS4_prob
Sample ID	Subtype	secretory	epithelial	compound	mesenchymal
TCGA-FB-AAQ6	secretory	0.708356	0.0066125	0.284965	6.688e-05
TCGA-IB-A6UF	secretory	0.907183	8.79677e-16	0.0928175	1.97508e-08
TCGA-FB-A78T	secretory	0.950801	0.000226488	0.0489729	2.3561e-11
TCGA-IB-AAUO	secretory	0.996214	0.00378607	1.86847e-09	3.74829e-07
TCGA-FB-AAQ1	secretory	0.999995	3.39439e-15	5.29833e-06	1.921e-13
TCGA-LB-A8F3	secretory	1	4.45701e-10	1.91719e-18	3.79654e-22
TCGA-OE-A75W	secretory	1	4.32787e-20	8.81575e-15	1.88542e-10
TCGA-2L-AAQL	secretory	1	7.71232e-29	7.05096e-13	3.86134e-17
TCGA-HZ-A77O	epithelial	0.365833	0.634167	9.51941e-11	7.83137e-11
TCGA-LB-A7SX	epithelial	0.000479711	0.99901	0.000510535	5.99335e-08
TCGA-FB-AAQ3	epithelial	0.000671057	0.999329	1.79283e-12	3.41517e-12
TCGA-FB-AAQ2	epithelial	0.000134042	0.999766	0.0001002	1.69203e-08
TCGA-IB-A7M4	epithelial	1.59469e-06	0.999997	1.99554e-09	1.2027e-06
TCGA-Q3-AA2A	epithelial	7.2129e-09	1	1.87456e-14	1.3223e-10
TCGA-US-A779	epithelial	2.60628e-09	1	1.58706e-22	7.80009e-35
TCGA-HZ-A8P1	epithelial	5.85879e-15	1	1.36427e-10	3.6231e-17
TCGA-FB-AAQ0	epithelial	2.32566e-14	1	3.65082e-14	2.30835e-11
TCGA-HV-A7OL	epithelial	6.49781e-13	1	2.06403e-31	1.66294e-24
TCGA-IB-A5SP	epithelial	3.57525e-13	1	6.67039e-15	1.52539e-26
TCGA-US-A77G	epithelial	1.79185e-16	1	1.13294e-15	1.37437e-28
TCGA-YY-A8LH	epithelial	3.62902e-24	1	1.07508e-29	1.51825e-35
TCGA-FB-AAPU	epithelial	4.78407e-31	1	5.82267e-28	1.70149e-33
TCGA-XD-AAUL	compound pancreatic	5.16376e-09	8.58242e-45	0.51375	0.48625
TCGA-HV-AA8X	compound pancreatic	0.0555145	0.15151	0.792809	0.000166307
TCGA-HZ-A8P0	compound pancreatic	0.0588787	3.84358e-24	0.941113	8.6271e-06
TCGA-FB-AAPQ	compound pancreatic	0.0104051	2.85066e-09	0.987836	0.00175933
TCGA-S4-A8RO	compound pancreatic	0.00893111	1.37779e-10	0.991068	1.09143e-06
TCGA-3E-AAAZ	compound pancreatic	6.1685e-09	4.65996e-24	0.992269	0.00773131
TCGA-3A-A9IH	compound pancreatic	0.00324247	3.47515e-21	0.996757	8.88098e-07
TCGA-FB-AAPZ	compound pancreatic	3.30103e-07	1.97786e-24	0.997194	0.00280584
TCGA-HZ-A49I	compound pancreatic	0.00105665	1.26991e-35	0.998942	1.44549e-06
TCGA-IB-AAUN	compound pancreatic	6.53092e-05	4.30405e-25	0.999689	0.000245802
TCGA-IB-8127	compound pancreatic	1.1211e-16	8.75745e-50	0.999758	0.000242469
TCGA-HV-A5A4	compound pancreatic	2.69608e-10	2.65263e-41	0.999922	7.84803e-05
TCGA-HZ-8317	compound pancreatic	1.17483e-05	4.99938e-14	0.999987	1.64478e-06
TCGA-S4-A8RM	compound pancreatic	1.35782e-13	4.56217e-06	0.999995	2.74582e-09
TCGA-IB-AAUU	compound pancreatic	2.46884e-08	1.97798e-23	1	9.74754e-08
TCGA-HZ-7919	compound pancreatic	8.20188e-22	5.11626e-47	1	4.8426e-08
TCGA-S4-A8RP	compound pancreatic	1.76026e-12	2.98396e-49	1	5.5985e-11
TCGA-IB-7652	compound pancreatic	7.66533e-19	7.773e-59	1	1.01188e-11
TCGA-2J-AABA	mesenchymal	5.21891e-14	4.43255e-52	0.433054	0.566946
TCGA-IB-7890	mesenchymal	7.29841e-25	2.98593e-74	0.175001	0.824999
TCGA-2L-AAQE	mesenchymal	0.00126658	1.1888e-16	0.0818557	0.916878
TCGA-HZ-7922	mesenchymal	4.54815e-25	3.54252e-62	0.0794886	0.920511
TCGA-HV-A5A3	mesenchymal	0.0399101	1.08444e-09	0.000325113	0.959765
TCGA-H6-8124	mesenchymal	3.7295e-13	1.14697e-37	0.0113178	0.988682
TCGA-IB-A7LX	mesenchymal	6.19096e-05	1.39923e-12	0.00514941	0.994789
TCGA-3A-A9IB	mesenchymal	2.42063e-06	3.74941e-36	0.00446744	0.99553
TCGA-3A-A9IU	mesenchymal	6.73704e-06	4.02479e-27	0.00340339	0.99659
TCGA-2J-AABE	mesenchymal	4.81106e-09	2.16637e-43	0.00327018	0.99673
TCGA-2J-AAB6	mesenchymal	3.49728e-06	3.56277e-35	0.00259723	0.997399
TCGA-3A-A9IZ	mesenchymal	9.52115e-09	1.25749e-12	0.0020691	0.997931
TCGA-IB-7886	mesenchymal	2.28656e-22	9.86025e-40	0.0019505	0.998049
TCGA-FB-A545	mesenchymal	2.63546e-07	3.96575e-31	0.000223449	0.999776
TCGA-2L-AAQA	mesenchymal	2.49822e-09	5.23429e-09	9.01936e-05	0.99991
TCGA-F2-A8YN	mesenchymal	1.89661e-06	5.10221e-23	8.60967e-05	0.999912
TCGA-PZ-A5RE	mesenchymal	1.27258e-05	8.80232e-23	1.23832e-07	0.999987
TCGA-FB-AAPS	mesenchymal	2.69775e-12	7.89954e-73	1.65115e-06	0.999998
TCGA-2J-AABU	mesenchymal	1.80047e-12	1.45268e-23	5.56389e-09	1
TCGA-HV-A5A6	mesenchymal	2.46865e-10	1.21082e-17	6.19009e-11	1
TCGA-3A-A9J0	mesenchymal	5.02153e-12	7.28845e-27	2.49166e-10	1
TCGA-3A-A9IC	mesenchymal	8.70548e-14	1.00474e-45	2.24858e-11	1
TCGA-M8-A5N4	mesenchymal	9.70619e-15	1.11251e-23	1.0435e-11	1
TCGA-IB-A5SS	mesenchymal	3.17734e-21	1.91487e-52	6.22665e-13	1
TCGA-HZ-8005	mesenchymal	2.81028e-23	1.35548e-47	1.75888e-16	1
