# Supplementary material for: Unsupervised class discovery in pancreatic ductal adenocarcinoma reveals cell-intrinsic mesenchymal features and high concordance between existing classification systems
Source: Sci Rep. 2020 Jan 15;10:337. doi: 10.1038/s41598-019-56826-9 (PMC6962149; doi:10.1038/s41598-019-56826-9)
Supplement: Supplementary file 4 — Supplementary Table 5. [file 41598_2019_56826_MOESM4_ESM.xlsx]

## Sheet:  
Supplementary Table 5 | The epithelial and stromal PDACS classifier genes.
Epithelial genes			Stromal genes
Human	Mouse		Human	Mouse
CD46	Cd46		ATP1A2	Atp1a2
TFB2M	Gm1818		PTGER3	Ptger3
PCNX2	Pcnx2		GJA5	Gja5
MANEAL	Maneal		RGS18	Rgs18
HMGN2	Gm10282		SELP	Selp
ARPC5	Gm16372		KCNH1	Kcnh1
HENMT1	Henmt1		ACKR1	Ackr1
CREB3L4	Creb3l4		ANGPTL7	Angptl7
RNF207	Rnf207		MMP23B	Mmp23
TMEM54	Tmem54		SMIM1	Smim1
MROH7-TTC4	Mroh7		FAM110D	Grrp1
TSTD1	Tstd1		TIE1	Tie1
STPG1	Stpg1		CNR2	Cnr2
UBXN10	Ubxn10		KANK4	Kank4
SPDYA	Spdya		FAM167B	Fam167b
TMSB10	Gm9844		GJA4	Gja4
SGPP2	Sgpp2		SLAMF9	Slamf9
RAB17	Rab17		HIST2H2AA4	Hist1h2al
SPAG16	Spag16		HOXD8	Hoxd8
ANKMY1	Ankmy1		ACTG2	Actg2
MELTF	Mfi2		C2orf40	1500015O10Rik
CFAP44	Cfap44		DES	Des
MUC20	Muc20		EFR3B	Efr3b
NEK11	Nek11		COL6A6	Col6a6
PLCH1	Plch1		PTH1R	Pth1r
MST1	Mst1		CX3CR1	Cx3cr1
NAALADL2	Naaladl2		CLEC3B	Clec3b
IQCG	Iqcg		BEND4	Bend4
TRANK1	Trank1		EMCN	Emcn
C3orf62	1700102P08Rik		FAM53A	Fam53a
HMGN4	Gm10282		ART3	Art3
BTN2A1	Btn2a2		ECSCR	Ecscr
PM20D2	Pm20d2		LTC4S	Ltc4s
TRIM15	Trim15		SERF1A	Serf1
TRIM31	Trim31		SMN2	Smn1
SLC44A4	Slc44a4		COL23A1	Col23a1
RP11-514O12.4	Rnaset2b		FLT4	Flt4
WDR27	Wdr27		IRGM	Irgm1
RP3-382I10.7	Cfap206		CPLX2	Cplx2
RNASET2	Rnaset2b		PCDH12	Pcdh12
IYD	Iyd		MYCT1	Myct1
AK9	Ak9		AC090498.1	Rpl41
LRRD1	Lrrd1		BMPER	Bmper
CFTR	Cftr		FABP4	Fabp4
AGR2	Agr2		SCARA5	Scara5
FSCN3	Fscn3		GPIHBP1	Gpihbp1
SHH	Shh		CCDC166	Ccdc166
MUC3A	Muc3a		PENK	Penk
STYXL1	Styxl1		SOX17	Sox17
AOC1	Aoc1		TMEM252	Tmem252
PPP1R42	Ppp1r42		TEK	Tek
HNF4G	Hnf4g		EMX2	Emx2
FBXO16	Fbxo16		ABC7-42404400C24.1	Syt15
SAMD12	Samd12		ATRNL1	Atrnl1
CLDN23	Cldn23		IFIT1B	Ifit1
ADAM28	Adam28		NLRP10	Nlrp10
RHPN1	Rhpn1		FOLR3	Folr2
PPP1R26	Ppp1r26		LYVE1	Lyve1
TIMM23B	Gm10273		HBB	Hbb-bs
TIMM23	Gm10273		CASP12	Casp12
HKDC1	Hkdc1		MRGPRE	Mrgpre
ANKRD22	Ankrd22		ALX4	Alx4
GOLGA7B	Golga7b		CLEC4D	Clec4d
PBLD	Pbld2		CELA1	Cela1
TMPRSS4	Tmprss4		PIANP	Pianp
EXPH5	Exph5		FLT3	Flt3
LRTOMT	Tomt		C1QTNF9	C1qtnf9
CD59	Cd59b		GALNT16	Galnt16
PHLDA2	Phlda2		PLD4	Pld4
ANO9	Ano9		CLEC14A	Clec14a
TRIM5	Trim12a		EIF3CL	Eif3c
MMP7	Mmp7		HP	Hp
XRRA1	Xrra1		MEFV	Mefv
TRIM66	Trim66		CDH13	Cdh13
C11orf80	Gm960		NTN3	Tbc1d24
DNAJC22	Dnajc22		SLX1B	Slx1b
ZNF641	Zfp641		ATP1B2	Atp1b2
B4GALNT3	B4galnt3		RAMP2	Ramp2
SARNP	Gm6563		ARHGEF15	Arhgef15
PHF11	Gm6904		TMEM88	Tmem88
SERPINA1	Serpina1c		PHOSPHO1	Phospho1
MOK	Mok		NACA2	Naca
LRR1	Lrr1		CD300LG	Cd300lg
CCNB1IP1	Ccnb1ip1		TNFRSF13B	Tnfrsf13b
REC8	Rec8		STAC2	Stac2
PNMA1	Pnma1		CD300LB	Cd300lb
PLEK2	Plek2		HIGD1B	Higd1b
NSMCE3	1700020D05Rik		CACNA1G	Cacna1g
SLC27A2	Slc27a2		USHBP1	Ushbp1
TRIM69	Trim69		ZNF560	Zfp560
SLC24A1	Slc24a1		TMEM221	Tmem221
CHRNA5	Chrna5		GPR4	Gpr4
RPP25	Rpp25		PLPPR3	Plppr3
SPATA33	Spata33		PLVAP	Plvap
FOXL1	Foxl1		CCM2L	Ccm2l
RP11-566K11.2	Mc1r		LBP	Lbp
TMC5	Tmc5		PRND	Prnd
ZKSCAN2	Zkscan2		SOX18	Sox18
DNASE1	Dnase1		SMIM11A	Smim11
ZNF23	Zfp612		CLDN5	Cldn5
SMIM22	Smim22		VEGFD	Vegfd
SPATA20	Spata20		GRIA3	Gria3
TMEM92	Tmem92		PRRG3	Prrg3
MYO15B	Myo15b		FAM156A	Tmem29
SLC16A5	Slc16a5		PCDH19	Pcdh19
TEN1-CDK3	Cdk3-ps		CXorf36	4930578C19Rik
SARM1	Sarm1		TBL1Y	Tbl1x
CYB5D1	Gm6685
TMEM102	Tmem102
CDK3	Cdk3-ps
CALCOCO2	Calcoco2
ZSCAN30	Zscan30
RNF138	Rnf138rt1
HSBP1L1	Hsbp1l1
MISP	Misp
ZNF473	Zfp473
MZF1	Mzf1
RPL36	Gm8973
FUT2	Fut2
FAM83E	Fam83e
L3MBTL1	L3mbtl1
PTK6	Ptk6
PABPC1L	Pabpc1l
FAM209A	Fam209
C20orf96	6820408C15Rik
NECAB3	Necab3
TMPRSS3	Tmprss3
BTG3	Gm7334
TFF3	Tff3
PPARA	Ppara
C22orf29	Gm16314
APOO	Apoo-ps
SLC6A14	Slc6a14
CDKL5	Cdkl5
TREX2	Trex2
PLP2	Gm6169
PLCXD1	Plcxd1
MT-CO2	mt-Co2
MT-ATP6	mt-Atp6
MT-CO3	mt-Co3
MT-ND3	mt-Nd3
MT-ND4L	mt-Nd4l
MT-ND5	Gm4076
