# Supplementary material for: Unsupervised class discovery in pancreatic ductal adenocarcinoma reveals cell-intrinsic mesenchymal features and high concordance between existing classification systems
Source: Sci Rep. 2020 Jan 15;10:337. doi: 10.1038/s41598-019-56826-9 (PMC6962149; doi:10.1038/s41598-019-56826-9)
Supplement: Supplementary file 5 — Supplementary Table 6. [file 41598_2019_56826_MOESM5_ESM.xlsx]

## Sheet: Sheet1
Supplementary Table 6 | Short tandem repeat profiling of PDX donor patients, PDXs, and cell lines.
	Gender	AMELX	CSF1P0	D13S317	D16S539	D5S818	D7S820	THO1	TPOX	VWA	D3S1358	D21S11	D18S51	PENTA E	PENTA D	D8S1179	FGA
053M-CHIR-AMC	male	X,Y	10.12	10.12	12.13	11	8.9		11.12	19.2	15.16	30	13.16	11.17	13.14	11.14	24
053Tb PDX		X	10	12	12.13	11	8.9		11.12	19,20	16	30	16	11	14	11.14	24
053M PDX		X	10	12	12.13	11	8.9		11.12	19,20	16	30	16	11	14	11.14	24
067-CHIR-AMC	female	X	10.11	8.11	11.13	13.14	8.9	7	8.11	15.16	15.17	28.31	14.17	5.15	9	11	20.22
067 PDX		X	10.11	8.11	11.13	13.14	8.9	7	8.11	15	15.17	28	17	5.15	9	11	20.22
067 cell line		X	10,11	8.11	13	13.14	8.9		8.11	15	15.17	28	17	5.15	9	11	20.22
072-CHIR-AMC	male	X,Y	10.13	8.11	9.1	12	8.11	6.7	9.11	18	15.17	27.29	[15,17]	[7]	10	13.14	18.23
072 PDX		X	n.a.	8.11	n.a.	12	n.a.	7	n.a.	18	17	27.29	n.a.	n.a.	n.a.	13.14	n.a.
076-CHIR-AMC	male	X,Y	10.11	10.12	9.11	13	9.12	7,9.3	8.9	15.19	15.16	29,31.2	15.16	7.18	12.14	13.14	18.22
076 PDX		X,Y	10.11	10.12	9.11	13	9.12	7,9.3	8.9	15	15.16	29,31.2	16	7	12.14	13.14	22
084-CHIR-AMC	male	X,Y	11	10,11	11,13	12	11,12	10	11,13	17	15,17	30	13,16	7,17	9,12	14,15	22
084 PDX		X,Y	11	10,12	11,13	12	11,12	10	11,13	17,18	17	30	16	7,17	9,12	14,15	22
086-CHIR-AMC	male	X,Y	12	10,11	11,13	11,12	10,11		8,11	14,17	14,17	29,33.2	12,15	12,17	9,12	13,15	21,25
086 PDX		X,Y	n.a.	10.11	n.a.	11.12	10.11	6.7	n.a.	14.17	14.17	29	n.a.	n.a.	n.a.	13.15	n.a.
090-CHIR-AMC	female	X	10,11	11,14	11,13	12	9,11	10	8	17,19	16,17	28,31	13,14	10,14	12,13	14,16	19,21
090 PDX		X	10,11	11,15	11,13	12,13	9,11		8	17,19	16,17	28,31	13	10,14	12,13	14,16	19,21
093-CHIR-AMC	male	X,Y	10	12.14	12	9.11	10.12	10	9.11	16.17	15.16	28,32.2	14.19	12.16	9.13	13.14	20.21
093 PDX		X	10	12.14	12	9.11	10.12	10	9.11	16	16	28,32.2	14	12.16	9.13	13.14	21
096-CHIR-AMC	female	X	11.12	11.12	12.13	11	7.11	8.1	8	17	15.17	29.31	11.14	12.13	12.13	8.13	19.22
096 PDX		X	11.12	11.12	12.13	11	7.11	8.1	8	17	15.17	29.31	14	12.13	12.13	8.13	19.22
099-CHIR-AMC	female	X	12	9,11	11,12	12	10,11		8,11	14,17	14	29,30	15,17	7,14	13	13,14	20,23
099 PDX		X	12	9	12	12	10,11		8,11	14	14	29	17	7	13	13,14	23
103-CHIR-AMC	female	X	10,12	8,12	12	12	11,12	10	9,11	17,19	15,17	28,29,30	12,18	12,14	12	8,13	23.2,25
103 PDX		X	10,12	8,12	12	12	11,12		9,11	17,19	15,17	28,30	18	12,14	12	8,13	23.2,25
112-CHIR-AMC	male	X,Y	12	11,12	11,13	10,11	12	10	9,11	17	16,18	28,31.2	12,17	7,12	9,14	13,14	24
112a PDX		X,[y]	12	11,12	11,13	10,11	12	10	9,11	17	16,18	28,31.2	12	7,12	9,14	13,14	24
117-CHIR-AMC	male	X,Y	10,11	8,12	11,13	11,13	8,11		8,11	17,18	15,16	30.2,31.2	11,21	12,15	12	12,15	19,24
117 PDX		X,Y	10,11	8,12	11,13	11,13	8,11		8,10	17,18	16	30.2,31.2	21	12,15	12	12,15	19
		AMELX	CSF1P0	D13S317	D16S539	D5S818	D7S820	THO1	TPOX	VWA	D3S1358	D21S11	D18S51	PENTA E	PENTA D	D8S1179	FGA
AsPC-1		X	10.13	9.12	11	12	12.13	10	8,10	(13)17	16	28,(29),30	18	5.12	9.12	13.15	24
reference		X	10,13	9,12	11	12	12,13	7,9.3	8,10	17	16	28,30	18	5,12	9,12	13,15	24
BxPC3		X	13	11	9.11	11	N.A	N.A	8	14.18	14.16	N.A	12	12.14	14	N.A.	20.21
reference		X	13	11	9,11	11	10,13	9	8	14,18	14,16	29	12	12,14	14	13	20,21
Hs766T		X	12.13	8	9.12	11	(7)10	10	8	(12),18	16	28	13	7.12	9	12.14	19,20
reference		X	12	8,11	9,12	11	10	6,9.3	8	18	16	28	13	7,12	9	12,14	19,20
HPAF-II		X	10,11	12	11,13	11,13	10,13	9	8	17	14,18	31	13	10,13	9,13	11,12	21,24
reference		X	10,11	12	11,13	11,13	10,13	9	8	17	14,18	30,31	13	10,13	9,13	11,12	21,24
MIA Paca-2		X	10	12.13	10.13	13	12.13	N.A	9	15	16	29,31.2	12	13.18	12.16	16	22
reference		X	10	12,13	10,13	(12),13	12,(13)	9,10	9	15	16	29,31.2	12	13,18	12,16	16	22
PSN-1		X	12	10	10.11	11.13	10	N.A	8.11	17	15.17	29,30	21	14,15	9,12	10,14	23
reference		X	12	10	(10),11	11,13	10	6	8,11	17	15,17	29,30	21	14,15	9,12	10,14	23
PANC-1		X	10,12	11	11	11,13	8,10	N.A	8,11	15	17	28	12	7,14	14	14,15	21
reference		X	10,12	11	11	11,13	8,10	7,8	8,11	15	17	28	12	7,14	14	14,15	21
Capan-1		X	11	9	13,14	11	10,11	N.A	8,11	16	15	28,30	12	10,12	9,13	14,16	24
reference		X	11	9	13,14	11	10,11	6	8,11	16	15	28,30	12	10,12	9,13	14,16	24
Capan-2		X	11,12	11,12	9,13	11,12	9,11	10	8	17	17,18	31	13	11	13,15	12,13	21,24
reference		X	11,12	11,12,(13)	9,13	11,12	9,11	9,3	8	17,(16),(19)	17,18	31	13	11	13,15	12,13	21.24
Panc89		X	10	10,13	11,12	11	12	10	11,12	18,19,21,22	14	32.2	16	11,12	10	16	25
reference		X	10	10,13	11,12	11	12	9.3	11,12	18,19,21
